# Supplementary material for: Implementation of Novel Affinity Ligand for Lentiviral Vector Purification
Source: Int J Mol Sci. 2023 Feb 8;24(4):3354. doi: 10.3390/ijms24043354 (PMC9966744; doi:10.3390/ijms24043354)
Supplement: Supplementary file 1 [file ijms-24-03354-s001.zip]

Archive with 1 entries (1 files):
- ijms-2160729-supplementary.pdf
